# Supplementary material for: Gene-environment interactions modulate the phenotype severity in mouse models of congenital craniofacial syndromes
Source: J Clin Invest. 2025 Jul 22;135(19):e181705. doi: 10.1172/JCI181705 (PMC12483615; doi:10.1172/JCI181705)
Supplement: Supporting data values [file jci-135-181705-s296.xlsx]

## Sheet: Fig1Y
Skull Length in um	Wildtype						Tcof1+/-
	Pure DBA/1J	DBA/1J/BALB/c	DBA/1J/FVB/N	DBA/1J/C57BL/6	DBA/1J/CBA/CaJ	DBA/1J/129S6/SVeV	Pure DBA/1J	DBA/1J/BALB/c	DBA/1J/FVB/N	DBA/1J/C57BL/6	DBA/1J/CBA/CaJ	DBA/1J/129S6/SVeV
	9260.39	9431.23	9717.72	9276.26	8935.29	9967.49	7948.32	9728.3	9747.48	7849.21	5279.82	4705.23
	8871.63	10129.4	9062.91	9327.99	9502.64	8963.2	8966.58	8371.33	9078.08	8327.61	6232.78	6381.23
	8009	9250.79	9355.04	9775.74	8737.11	9683.2	8793.93	9370.71	9319.16	8933.43	4501.04	4796.85
	9430.42	8658.78	9251.45	10101.8		9056.37	8890.76	10006.6	8154.59	8891.95		6216.24
		9691.47		9132.03		9689.72	8767.96		9285.93	8908.68
				9242.73			8671.82			8592.65
Mean	8892.86	9432.33	9346.78	9476.09	9058.35	9472	8673.23	9369.22	9117.05	8583.92	5337.88	5524.89
SD	633.961	544.15	275.279	378.406	397.323	438.502	369.435	714.357	590.477	430.832	867.33	896.877
N	4	5	4	6	3	5	6	4	5	6	3	4
Unpaired t-test		Discovery?	P value	Mean of Wildtype	Mean of Tcof1+/-	Difference	SE of difference	t ratio	df	q value
	Pure DBA/1J	No	0.503546	8893	8673	219.6	313.6	0.7004	8	0.305149
	DBA/1J/BALB/c	No	0.884192	9432	9369	63.11	417.8	0.1511	7	0.446517
	DBA/1J/FVB/N	No	0.499828	9347	9117	229.7	322.9	0.7114	7	0.305149
	DBA/1J/C57BL/6	Yes	0.003423	9476	8584	892.2	234.1	3.811	10	0.003457
	DBA/1J/CBA/CaJ	Yes	0.002505	9058	5338	3720	550.8	6.755	4	0.003457
	DBA/1J/129S6/SVeV	Yes	5.2e-05	9472	5525	3947	452.3	8.727	7	0.000158

## Sheet: Fig1Z
Skull Length in um	Wildtype						Tcof1+/-
	Pure DBA/1J	DBA/1J/BALB/c	DBA/1J/FVB/N	DBA/1J/C57BL/6	DBA/1J/CBA/CaJ	DBA/1J/129S6/SVeV	Pure DBA/1J	DBA/1J/BALB/c	DBA/1J/FVB/N	DBA/1J/C57BL/6	DBA/1J/CBA/CaJ	DBA/1J/129S6/SVeV
	5421.94	5301.31	5586.8	5691.95	5382.59	5830.01	4700.73	5382.59	5581.44	4884.54	4563.65	4281.12
	5180.74	5722	5133.48	5766.38	5652.35	5492.95	5328.35	5466.67	5517.63	5352.08	3697.73	4742.45
	4709.39	5653.02	5789.46	5835.72	5245.56	5478.86	6308.73	5733.51	5435.37	5526.14	3817.25	3996.49
	4727.83	5704.04	4948.05	5967.49		5385.4	5051.52	5496.8	4995.16	5034.16		3795.82
		5657.27		5453.39		5754.72	5120.81		5690.64	5155.6
				5718.89			5639.4			5233.13
Mean	5009.98	5607.53	5364.45	5738.97	5426.83	5588.39	5358.26	5519.89	5444.05	5197.61	4026.21	4203.97
SD	350.636	173.734	390.216	171.172	206.973	192.587	559.668	150.388	267.709	227.837	469.258	410.509
N	4	5	4	6	3	5	6	4	5	6	3	4
Unpaired t-test		Discovery?	P value	Mean of Wildtype	Mean of Tcof1+/-	Difference	SE of difference	t ratio	df	q value
	Pure DBA/1J	No	0.304521	5010	5358	-348.3	317.5	1.097	8	0.307566
	DBA/1J/BALB/c	No	0.452219	5608	5520	87.64	110.1	0.7959	7	0.365393
	DBA/1J/FVB/N	No	0.726537	5364	5444	-79.6	218.6	0.3641	7	0.489201
	DBA/1J/C57BL/6	Yes	0.000904	5739	5198	541.4	116.3	4.653	10	0.001825
	DBA/1J/CBA/CaJ	Yes	0.009103	5427	4026	1401	296.1	4.73	4	0.012259
	DBA/1J/129S6/SVeV	Yes	0.000264	5588	4204	1384	205	6.752	7	0.001068

## Sheet: Fig2B-REVISION
Tcof1 raw signal						GAPDH raw signal						Lane Normalization Factor
Pure DBA/1J WT	Pure DBA/1J Het	DBA/1J/C57BL/6 WT	DBA/1J/C57BL/6 Het	DBA/1J/129S6/SVeV WT	DBA/1J/129S6/SVeV Het	Pure DBA/1J WT	Pure DBA/1J Het	DBA/1J/C57BL/6 WT	DBA/1J/C57BL/6 Het	DBA/1J/129S6/SVeV WT	DBA/1J/129S6/SVeV Het	Pure DBA/1J WT	Pure DBA/1J Het	DBA/1J/C57BL/6 WT	DBA/1J/C57BL/6 Het	DBA/1J/129S6/SVeV WT	DBA/1J/129S6/SVeV Het
23400	20700	27050	24950	17700	22850	2530	2790	4010	5980	4000	16000	0.158125	0.174375	0.250625	0.37375	0.25	1
57100	49600	65200	75200	37500	20450	15300	21600	22900	34000	18040	23900	0.45	0.635294	0.673529	1	0.530588	0.702941
54500	25300	36400	16600	22000	17000	5600	3870	4380	3470	4230	4280	1	0.691071	0.782143	0.619643	0.755357	0.764286
58184	22400	30600	16900	18900	16500	15285	13300	15300	14500	9700	15300	0.99902	0.869281	1	0.948642	0.634609	1
Normalized Tcof1 signal
Pure DBA/1J WT	Pure DBA/1J Het	DBA/1J/C57BL/6 WT	DBA/1J/C57BL/6 Het	DBA/1J/129S6/SVeV WT	DBA/1J/129S6/SVeV Het
147984	118710	107930	66755.9	70800	22850
126889	78074.1	96803.5	75200	70676.3	29092.1
54500	36609.8	46538.8	26789.6	29125.3	22243
58241.1	25768.4	30600	17814.9	29782.1	16500
		Pure DBA/1J WT vs. Pure DBA/1J Het	DBA/1J/C57BL/6 WT vs. DBA/1J/C57BL/6 Het	DBA/1J/129S6/SVeV WT vs. DBA/1J/129S6/SVeV Het	Pure DBA/1J WT vs. DBA/1J/C57BL/6 WT	Pure DBA/1J WT vs. DBA/1J/129/S6/SVeV WT	Pure DBA/1J Het vs. DBA/1J/C57BL/6 Het	Pure DBA/1J Het vs. DBA/1J/129/S6/SVeV Het
Paired t-test	P value	0.0152	0.0296	0.1061	0.0292	0.02	0.2085	0.1255
	P value summary	*	*	ns	*	*	ns	ns
	Significantly different (P < 0.05)?	Yes	Yes	No	Yes	Yes	No	No
	One- or two-tailed P value?	Two-tailed	Two-tailed	Two-tailed	Two-tailed	Two-tailed	Two-tailed	Two-tailed
	t, df	t=5.028, df=3	t=3.915, df=3	t=2.289, df=3	t=3.935, df=3	t=4.539, df=3	t=1.597, df=3	t=2.109, df=3
	Number of pairs	4	4	4	4	4	4	4
		SS	DF	MS	F (DFn, DFd)	P value
One-Way ANOVA (WT samples)	Treatment (between columns)	4321824384	2	2160912192	F (1.429, 4.286) = 17.34	P=0.0103
	Individual (between rows)	12616816107	3	4205605369	F (3, 6) = 33.74	P=0.0004
	Residual (random)	747801975	6	124633662
	Total	17686442466	11
		SS	DF	MS	F (DFn, DFd)	P value
One-Way ANOVA (Het samples)	Treatment (between columns)	3569233122	2	1784616561	F (1.254, 3.762) = 3.961	P=0.1214
	Individual (between rows)	5221595074	3	1740531691	F (3, 6) = 3.863	P=0.0748
	Residual (random)	2703198941	6	450533157
	Total	11494027137	11
		SS	DF	MS	F (DFn, DFd)	P value
One-Way ANOVA (All samples)	Treatment (between columns)	12572538725	5	2514507745	F (1.303, 3.909) = 8.753	P=0.0401
	Individual (between rows)	16980167946	3	5660055982	F (3, 15) = 19.70	P<0.0001
	Residual (random)	4309244150	15	287282943
	Total	33861950821	23

## Sheet: Fig2I-REVISION
DAPI Intensity Values						CellROX Intensity Values
Pure DBA/1J WT	Pure DBA/1J Het	DBA/1J/C57BL/6 WT	DBA/1J/C57BL/6 Het	DBA/1J/129S6/SVeV WT	DBA/1J/129S6/SVeV Het	Pure DBA/1J WT	Pure DBA/1J Het	DBA/1J/C57BL/6 WT	DBA/1J/C57BL/6 Het	DBA/1J/129S6/SVeV WT	DBA/1J/129S6/SVeV Het
2.64816e+10	6.55077e+09	3.06429e+10	9.47858e+09	1.97681e+10	2.39731e+09	8.09297e+09	1.94775e+09	1.34935e+10	5.27293e+09	1.82782e+10	2.48978e+09
7.03387e+10	1.01588e+10	3.09867e+10	1.27033e+10	3.37025e+10	1.10129e+10	2.14976e+10	2.20281e+09	1.52927e+10	7.80342e+09	4.99957e+10	1.09473e+10
4.06492e+10	8.80408e+09	2.51038e+10	1.70395e+10	1.43031e+10	1.73609e+10	8.80839e+09	2.25858e+09	9.66371e+09	7.05578e+09	1.25833e+10	1.10381e+10
	1.32574e+10		1.38489e+10		1.06122e+10		3.36859e+09		6.90045e+09		6.7214e+09
Normalized CellROX Values
Pure DBA/1J WT	Pure DBA/1J Het	DBA/1J/C57BL/6 WT	DBA/1J/C57BL/6 Het	DBA/1J/129S6/SVeV WT	DBA/1J/129S6/SVeV Het
0.305608	0.297331	0.440346	0.5563	0.924633	1.03857
0.30563	0.216837	0.493525	0.614284	1.48344	0.99404
0.216693	0.256538	0.38495	0.414085	0.879764	0.6358
	0.25409		0.498269		0.633365
		Pure DBA/1J WT vs. Pure DBA/1J Het	DBA/1J/C57BL/6 WT vs. DBA/1J/C57BL/6 Het	DBA/1J/129S6/SVeV WT vs. DBA/1J/129S6/SVeV Het	Pure DBA/1J WT vs. DBA/1J/C57BL/6 WT	DBA/1J/C57BL/6 WT vs. DBA/1J/129/S6/SVeV WT	Pure DBA/1J Het vs. DBA/1J/C57BL/6 Het	DBA/1J/C57BL/6 Het vs. DBA/1J/129/S6/SVeV Het	Pure DBA/1J Het vs. DBA/1J/129S6/SVeV Het
Welch's t-test	P val	0.598	0.1869	0.3076	0.0193	0.0739	0.0049	0.0621	0.0128
	P val summary	ns	ns	ns	*	ns	**	ns	*
	Welch-corrected t, df	t=0.5834, df=3.218	t=1.531, df=4.948	t=1.207, df=3.262	t=3.793, df=3.988	t=3.337, df=2.104	t=5.779, df=3.870	t=2.596, df=3.887	t=5.136, df=3.134
	Mean of Column A	0.276	0.4396	1.096	0.276	0.4396	0.2562	0.5207	0.2562
	Mean of Column B	0.2562	0.5207	0.8267	0.4396	1.096	0.5207	0.8267	0.8267
	95% CI	-0.1236 to 0.08409	-0.05550 to 0.2178	-0.9480 to 0.4095	0.04370 to 0.2836	-0.1511 to 1.464	0.1358 to 0.3933	-0.02511 to 0.6370	0.2254 to 0.9156
	R squared	0.09567	0.3215	0.3087	0.783	0.8411	0.8962	0.6341	0.8938
	F, DFn, Dfd	2.436, 2, 3	2.476, 3, 2	2.343, 2, 3	1.118, 2, 2	38.38, 2, 2	6.746, 3, 3	6.615, 3, 3	44.62, 3, 3
		SS	DF	MS	F (DFn, DFd)	P value
One-Way ANOVA (WT samples)	Treatment (between columns)	1.13	2	0.565	F (2, 6) = 14.28	P=0.0052
	Residual (random)	0.2374	6	0.03957
	Total	1.367	8
		SS	DF	MS	F (DFn, DFd)	P value
One-Way ANOVA (Het samples)	Treatment (between columns)	0.652	2	0.326	F (2, 9) = 17.26	P=0.0008
	Residual (random)	0.17	9	0.01889
	Total	0.822	11
		SS	DF	MS	F (DFn, DFd)	P value
One-Way ANOVA (All samples)	Treatment (between columns)	1.807	5	0.3613	F (5, 15) = 13.30	P<0.0001
	Residual (random)	0.4074	15	0.02716
	Total	2.214	20

## Sheet: Fig3G-REVISION
Number of H2AX-positive cells						Number of Cells
Pure DBA/1J WT	Pure DBA/1J Het	DBA/1J/C57BL/6 WT	DBA/1J/C57BL/6 Het	DBA/1J/129S6/SVeV WT	DBA/1J/129S6/SVeV Het	Pure DBA/1J WT	Pure DBA/1J Het	DBA/1J/C57BL/6 WT	DBA/1J/C57BL/6 Het	DBA/1J/129S6/SVeV WT	DBA/1J/129S6/SVeV Het
2	1	3	10	15	96	1058	1069	1602	612	803	792
0	3	2	15	24	29	1222	814	1561	790	1057	715
18	0	5	3	18	36	1522	844	1425	441	1449	957
3	4	0	5	7	93	1505	1519	823	914	1719	956
1	3		70		420	1511	1091		1102		2070
	5		35		220		1171		820		1467
					320						1596
% H2AX-positive cells
Pure DBA/1J WT	Pure DBA/1J Het	DBA/1J/C57BL/6 WT	DBA/1J/C57BL/6 Het	DBA/1J/129S6/SVeV WT	DBA/1J/129S6/SVeV Het
0.189036	0.0935454	0.187266	1.63399	1.868	12.1212
0	0.36855	0.128123	1.89873	2.27058	4.05594
1.18265	0	0.350877	0.680272	1.24224	3.76176
0.199336	0.263331	0	0.547046	0.407213	9.72803
0.0661813	0.274977		6.35209		20.2899
	0.426985		4.26829		14.9966
			1.14548		20.0501
		Pure DBA/1J WT vs. Pure DBA/1J Het	DBA/1J/C57BL/6 WT vs. DBA/1J/C57BL/6 Het	DBA/1J/129S6/SVeV WT vs. DBA/1J/129S6/SVeV Het	Pure DBA/1J Het vs. DBA/1J/C57BL/6 Het	DBA/1J/C57BL/6 Het vs. DBA/1J/129/S6/SVeV Het	Pure DBA/1J Het vs. DBA/1J/129S6/SVeV Het
Welch's t-test	P val	0.7103	0.0359	0.0057	0.0404	0.0081	0.0037
	P val summary	ns	*	**	*	**	**
	Welch-corrected t, df	t=0.3945, df=4.750	t=2.681, df=6.095	t=4.103, df=6.294	t=2.596, df=6.080	t=3.622, df=7.190	t=4.572, df=6.085
	Mean of Column A	0.327441	0.166567	1.44701	0.237898	2.36084	0.237898
	Mean of Column B	0.237898	2.36084	12.1434	2.36084	12.1434	12.1434
	95% CI	-0.6824 to 0.5033	0.1995 to 4.189	4.389 to 17.00	0.1283 to 4.118	3.430 to 16.14	5.514 to 18.12
	R squared	0.03172	0.5412	0.7279	0.5257	0.6459	0.7745
	F, DFn, Dfd	8.906, 4, 5	219.3, 6, 3	70.38, 6, 3	175.8, 6, 5	9.982, 6, 6	197.0, 6, 4
		SS	DF	MS	F (DFn, DFd)	P value
One-Way ANOVA (WT samples)	Treatment (between columns)	3.986	2	1.993	F (2, 10) = 6.678	P=0.0144
	Residual (random)	2.985	10	0.2985
	Total	6.971	12
		SS	DF	MS	F (DFn, DFd)	P value
One-Way ANOVA (Het samples)	Treatment (between columns)	541.6	2	270.8	F (2, 17) = 15.02	P=0.0002
	Residual (random)	306.5	17	18.03
	Total	848.1	19
		SS	DF	MS	F (DFn, DFd)	P value
One-Way ANOVA (All samples)	Treatment (between columns)	706.9	5	141.4	F (5, 27) = 12.33	P<0.0001
	Residual (random)	309.5	27	11.46
	Total	1016	32

## Sheet: Fig3H-REVISION
Number of 8OHdG-positive cells						Number of Cells
Pure DBA/1J WT	Pure DBA/1J Het	DBA/1J/C57BL/6 WT	DBA/1J/C57BL/6 Het	DBA/1J/129S6/SVeV WT	DBA/1J/129S6/SVeV Het	Pure DBA/1J WT	Pure DBA/1J Het	DBA/1J/C57BL/6 WT	DBA/1J/C57BL/6 Het	DBA/1J/129S6/SVeV WT	DBA/1J/129S6/SVeV Het
1	10	5	27	10	23	873	1519	1561	1102	1057	1467
3	17	2	6	17	17	1505	1091	823	1425	1719	1596
3	2	2	25	3	37	1511	823	790	1602	2070	1449
1	11	3	25	3	8	1058	1069	612	914	792	715
1	17		26		36	1222	844		1171		957
			49		40				1522		956
					32						803
% 8OHdG-positive cells
Pure DBA/1J WT	Pure DBA/1J Het	DBA/1J/C57BL/6 WT	DBA/1J/C57BL/6 Het	DBA/1J/129S6/SVeV WT	DBA/1J/129S6/SVeV Het
0.114548	0.658328	0.320307	2.17786	0.946074	1.56783
0.199336	1.5582	0.243013	0.421053	0.988947	1.06516
0.198544	0.243013	0.253165	1.56055	0.144928	2.55348
0.094518	1.029	0.490196	2.73523	0.378788	1.11888
0.081833	2.01422		2.22032		3.44828
			3.21945		4.1841
					3.98506
		Pure DBA/1J WT vs. Pure DBA/1J Het	DBA/1J/C57BL/6 WT vs. DBA/1J/C57BL/6 Het	DBA/1J/129S6/SVeV WT vs. DBA/1J/129S6/SVeV Het	Pure DBA/1J Het vs. DBA/1J/C57BL/6 Het	DBA/1J/C57BL/6 Het vs. DBA/1J/129/S6/SVeV Het	Pure DBA/1J Het vs. DBA/1J/129S6/SVeV Het
Welch's t-test	P val	0.0374	0.0071	0.0078	0.0933	0.4504	0.0036
	P val summary	*	**	**	ns	ns	**
	Welch-corrected t, df	t=3.050, df=4.053	t=4.290, df=5.204	t=3.553, df=7.775	t=1.880, df=8.867	t=0.7832, df=10.78	t=4.622, df=6.008
	Mean of Column A	0.137756	0.32667	0.614684	1.10055	2.05574	1.10055
	Mean of Column B	1.10055	2.05574	2.5604	2.05574	2.5604	2.5604
	95% CI	0.09075 to 1.835	0.7051 to 2.753	0.6765 to 3.215	-0.1969 to 2.107	-0.9171 to 1.926	5.604 to 18.21
	R squared	0.6965	0.7796	0.6189	0.285	0.05384	0.7805
	F, DFn, Dfd	152.1, 4, 4	73.12, 5, 3	10.22, 6, 3	1.929, 5, 4	1.877, 6, 5	1755, 6, 5
		SS	DF	MS	F (DFn, DFd)	P value
One-Way ANOVA (WT samples)	Treatment (between columns)	0.5069	2	0.2535	F (2, 10) = 4.382	P=0.0430
	Residual (random)	0.5784	10	0.05784
	Total	1.085	12
		SS	DF	MS	F (DFn, DFd)	P value
One-Way ANOVA (Het samples)	Treatment (between columns)	6.259	2	3.129	F (2, 15) = 2.681	P=0.1011
	Residual (random)	17.51	15	1.167
	Total	23.77	17
		SS	DF	MS	F (DFn, DFd)	P value
One-Way ANOVA (All samples)	Treatment (between columns)	27.17	5	5.434	F (5, 25) = 7.510	P=0.0002
	Residual (random)	18.09	25	0.7235
	Total	45.26	30

## Sheet: Fig4G-REVISION
Number of TUNEL-positive cells						Number of Cells
Pure DBA/1J WT	Pure DBA/1J Het	DBA/1J/C57BL/6 WT	DBA/1J/C57BL/6 Het	DBA/1J/129S6/SVeV WT	DBA/1J/129S6/SVeV Het	Pure DBA/1J WT	Pure DBA/1J Het	DBA/1J/C57BL/6 WT	DBA/1J/C57BL/6 Het	DBA/1J/129S6/SVeV WT	DBA/1J/129S6/SVeV Het
46	15	20	59	18	272	1891	1096	1573	778	890	756
38	8	3	33	41	273	1833	1087	1420	979	1881	1191
5	2	20	135	16	65	676	768	1433	906	1290	537
1	3	12	178	14	143	1510	443	776	1038	1238	611
	3	23	12	29	161		1018	1211	596	1852	677
	17	8	56	35	57		796	2527	445	1872	639
	8	10					758	2340
	1						690
% TUNEL-positive cells
Pure DBA/1J WT	Pure DBA/1J Het	DBA/1J/C57BL/6 WT	DBA/1J/C57BL/6 Het	DBA/1J/129S6/SVeV WT	DBA/1J/129S6/SVeV Het
2.43258	1.36861	1.27146	7.58355	2.02247	35.9788
2.0731	0.735971	0.211268	3.37079	2.17969	22.9219
0.739645	0.260417	1.39567	14.9007	1.24031	12.1043
0.0662252	0.677201	1.54639	17.1484	1.13086	23.4043
	0.294695	1.89926	2.01342	1.56587	23.7814
	2.13568	0.316581	12.5843	1.86966	8.92019
	1.05541	0.42735
	0.144927
		Pure DBA/1J WT vs. Pure DBA/1J Het	DBA/1J/C57BL/6 WT vs. DBA/1J/C57BL/6 Het	DBA/1J/129S6/SVeV WT vs. DBA/1J/129S6/SVeV Het	Pure DBA/1J Het vs. DBA/1J/C57BL/6 Het	DBA/1J/C57BL/6 Het vs. DBA/1J/129/S6/SVeV Het	Pure DBA/1J Het vs. DBA/1J/129S6/SVeV Het
Welch's t-test	P val	0.4587	0.0196	0.0043	0.0182	0.037	0.0035
	P val summary	ns	*	**	*	*	**
	Welch-corrected t, df	t=0.8163, df=4.134	t=3.358, df=5.101	t=4.945, df=5.020	t=3.429, df=5.087	t=2.468, df=8.551	t=5.152, df=5.036
	Mean of Column A	1.32789	1.00971	1.66814	0.834114	9.60018	0.834114
	Mean of Column B	0.834114	9.60018	21.1851	9.60018	21.1851	21.1851
	95% CI	-2.152 to 1.164	2.053 to 15.13	9.383 to 29.65	2.228 to 15.30	0.8823 to 22.29	10.22 to 30.48
	R squared	0.1388	0.6885	0.8297	0.698	0.4161	0.8405
	F, DFn, Dfd	2.744, 3, 7	84.71, 5, 6	512.5, 5, 5	86.18, 5, 7	2.399, 5, 5	206.8, 5, 7
		SS	DF	MS	F (DFn, DFd)	P value
One-Way ANOVA (WT samples)	Treatment (between columns)	1.401	2	0.7006	F (2, 14) = 1.330	P=0.2960
	Residual (random)	7.377	14	0.527
	Total	8.779	16
		SS	DF	MS	F (DFn, DFd)	P value
One-Way ANOVA (Het samples)	Treatment (between columns)	1420	2	710	F (2, 17) = 18.18	P<0.0001
	Residual (random)	664	17	39.06
	Total	2084	19
		SS	DF	MS	F (DFn, DFd)	P value
One-Way ANOVA (All samples)	Treatment (between columns)	2047	5	409.4	F (5, 31) = 18.91	P<0.0001
	Residual (random)	671.4	31	21.66
	Total	2719	36

## Sheet: Fig5I
	Skull Length in mm				Zygoma Length in mm				Premaxilla Area in mm2				Maxilla Area in mm2
	Wildtype-PBS	Wildtype-3NP	Tcof1+/--PBS	Tcof1+/--3NP	Wildtype-PBS	Wildtype-3NP	Tcof1+/--PBS	Tcof1+/--3NP	Wildtype-PBS	Wildtype-3NP	Tcof1+/--PBS	Tcof1+/--3NP	Wildtype-PBS	Wildtype-3NP	Tcof1+/--PBS	Tcof1+/--3NP
	8.75	8.479	8.58	7.218	1.559	1.391	1.371	0.989	1.841	1.652	1.327	0.88	2.456	3.537	1.795	1.259
	9.564	9.023	8.124	7.261	1.711	1.327	1.333	1.132	2.283	2.604	1.353	0.962	2.823	3.333	1.979	1.601
	9.251	9.399	8.011	6.705	1.65	1.638	1.215	1.143	2.345	2.352	0.852	1.268	3.166	2.817	1.298	2.12
	8.714	8.439	8.108	5.385	1.774	1.245	1.214	0.852	2.043	1.91	1.612	1.036	2.444	2.737	1.79	1.486
	9.211	8.644	7.686	7.644	1.471	1.411	1.374	1.154	2.653	2.004	1.28	1.166	3.096	3.096	1.783	1.431
	9.257	8.536	8.259	7.109	1.649	1.48	1.182	1.204	2.118	1.764	1.577	1.042	2.557	2.621	1.834	1.218
	8.787	8.536	7.619	7.429	1.433	1.353	1.182	1.043	1.897	1.805	1.141	1.066	2.619	2.178	1.218	1.344
	8.502	8.277	8.533	8.385	1.623	1.3	1.355	1.335	2.168	1.655	1.495	1.389	3.059	2.019	1.443	1.52
	8.917	8.411		7.072	1.668	1.39		1.137	2.072	1.985		0.723	2.233	2.437		1.225
	8.656	8.77		7.946	1.446	1.53		1.106	2.016	2.139		1.286	2.987	2.583		1.259
		8.786				1.584				2.005				2.709
		9.036				1.646				2.153				3.108
		9.232				1.635				2.341				3.099
		9.152				1.646				2.288				2.732
		8.324				1.393				2.194				2.958
Mean	8.9609	8.73627	8.115	7.2154	1.5984	1.4646	1.27825	1.1095	2.1436	2.05673	1.32963	1.0818	2.744	2.7976	1.6425	1.4463
SD	0.339816	0.354908	0.349017	0.801104	0.116692	0.138712	0.0872726	0.128844	0.236793	0.275454	0.249285	0.201542	0.325092	0.40961	0.281155	0.272186
	t-test				t-test				t-test				t-test
	p value	0.1274			p value	0.0164			p value	0.4096			p value	0.7197
	p val summary	ns			p val summary	*			p val summary	ns			p val summary	ns
	Welch-corrected t, df	t=1.591, df=20.04			Welch-corrected t, df	t=2.602, df=21.61			Welch-corrected t, df	t=0.8411, df=21.38			Welch-corrected t, df	t=0.3634, df=22.17
	95% CI	-0.5192 to 0.06992			95% CI	-0.2406 to -0.02704			95% CI	-0.3014 to 0.1277			95% CI	-0.2521 to 0.3593
	R squared	0.1121			R squared	0.2385			R squared	0.03203			R squared	0.005922
	F, DFn, Dfd	1.091, 14, 9			F, DFn, Dfd	1.413, 14, 9			F, DFn, Dfd	1.353, 14, 9			F, DFn, Dfd	1.588, 14, 9
		t-test				t-test				t-test				t-test
		p value	0.0011			p value	0.0008			p value	<0.0001			p value	<0.0001
		p val summary	**			p val summary	***			p val summary	****			p val summary	****
		Welch-corrected t, df	t=4.042, df=14.63			Welch-corrected t, df	t=3.942, df=20.22			Welch-corrected t, df	t=6.420, df=15.75			Welch-corrected t, df	t=7.958, df=19.39
		95% CI	-0.9496 to -0.2929			95% CI	-0.2849 to -0.08781			95% CI	-0.9675 to -0.4867			95% CI	-1.458 to -0.8517
		R squared	0.5277			R squared	0.4346			R squared	0.7236			R squared	0.7656
		F, DFn, Dfd	1.034, 14, 7			F, DFn, Dfd	2.526, 14, 7			F, DFn, Dfd	1.221, 14, 7			F, DFn, Dfd	2.123, 14, 7
			t-test				t-test				t-test				t-test
			p value	0.0072			p value	0.0046			p value	0.0397			p value	0.1565
			p val summary	**			p val summary	**			p val summary	*			p val summary	ns
			Welch-corrected t, df	t=3.192, df=12.85			Welch-corrected t, df	t=3.302, df=15.66			Welch-corrected t, df	t=2.279, df=13.39			Welch-corrected t, df	t=1.492, df=14.91
			95% CI	-1.509 to -0.2901			95% CI	-0.2773 to -0.06021			95% CI	-0.4821 to -0.01354			95% CI	-0.4766 to 0.08421
			R squared	0.4424			R squared	0.4104			R squared	0.2794			R squared	0.1299
			F, DFn, Dfd	5.268, 9, 7			F, DFn, Dfd	2.180, 9, 7			F, DFn, Dfd	1.530, 7, 9			F, DFn, Dfd	1.067, 7, 9

## Sheet: Fig5J
Principal Component Coefficients
	PC1	PC2	PC3	PC4	PC5	PC6	PC7	PC8	PC9	PC10	PC11	PC12	PC13	PC14	PC15	PC16	PC17	PC18	PC19	PC20	PC21	PC22	PC23	PC24	PC25	PC26	PC27	PC28	PC29	PC30	PC31	PC32	PC33	PC34	PC35	PC36	PC37	PC38	PC39	PC40	PC41	PC42	PC43	PC44
x1	0.336019	0.012297	-0.095913	0.121444	0.27837	-0.034186	0.254512	-0.091938	0.01194	0.105765	-0.094574	-0.153969	0.059472	0.022229	0.088004	0.121823	0.147828	-0.114298	-0.070728	0.122129	-0.247818	-0.138745	0.137775	-0.189682	-0.051028	-0.110467	-0.12208	-0.005792	0.021319	-0.128989	-0.021141	-0.182719	0.362533	-0.230522	0.133926	0.034515	0.197327	0.102861	-0.029893	0.024096	0.014445	0.039775	-0.06878	0.079253
y1	-0.007827	-0.040836	0.023385	-0.200055	-0.031795	0.246693	-0.016948	-0.027763	0.149869	0.009616	-0.064318	0.057628	-0.056978	0.143819	0.048206	-0.027903	-0.079786	-0.127883	0.022934	0.051241	-0.112042	-0.030661	-0.036063	0.246491	-0.080222	-0.025692	0.066224	-0.31104	0.169303	-0.141899	-0.004688	-0.027059	-0.095649	-0.136067	0.41978	0.018069	0.059252	0.005089	0.125573	-0.33168	0.209482	-0.172949	-0.045044	-0.25942
x2	0.088682	0.006293	-0.1451	0.10008	-0.061909	0.032308	0.001021	0.077946	-0.061168	-0.057855	0.049316	0.132331	0.140097	-0.091131	-0.150366	0.258518	0.015482	-0.324717	0.179008	-0.207367	-0.248146	-0.125933	-0.053206	-0.160119	0.248378	-0.075656	0.321555	0.145576	-0.097652	0.086283	-0.060026	0.074697	-0.177823	0.073704	-0.074206	0.122374	0.003495	-0.163456	-0.090658	-0.191162	0.064722	-0.06237	0.129136	-0.274558
y2	0.277258	0.075329	0.038742	-0.216913	-0.014568	0.072515	-0.068541	-0.112552	0.199353	0.051152	-0.188973	0.057823	0.129679	0.0483	0.110877	0.170038	0.161301	0.003753	0.121299	0.133183	0.173641	0.142952	0.110657	0.08708	0.08101	0.013793	0.028942	0.069218	-0.158757	0.426854	-0.061185	-0.19924	0.025401	0.183036	-0.12913	0.002353	-0.022177	-0.115287	0.220037	0.223394	0.12082	0.053843	-0.205356	-0.133665
x3	-0.067703	-0.122931	-0.064428	0.106789	0.009105	-0.044071	-0.44679	0.101962	0.42999	0.047358	-0.261352	-0.242601	-0.111035	-0.218796	0.279911	-0.114709	0.001296	0.087726	0.003473	-0.074453	-0.067556	-0.120895	-0.03163	-0.036697	0.040115	-0.074903	-0.018225	-0.040046	0.156265	0.167632	-0.08125	-0.000421	0.088828	-0.03451	-0.026963	-0.179728	0.026923	-0.117681	-0.131313	-0.074409	0.020434	-0.049473	0.07219	-0.063536
y3	-0.024877	0.502051	-0.2196	0.098262	-0.198975	0.022215	0.255383	-0.117212	-0.077029	0.158012	-0.138711	-0.092396	-0.065985	0.009535	0.062436	-0.101053	0.056498	0.037319	-0.084156	-0.13627	-0.103496	0.13687	-0.18262	0.044239	0.091151	0.047012	0.002009	-0.11471	0.101878	0.092482	0.010519	0.050528	-0.077229	-0.057806	-0.055439	-0.264682	-0.306671	-0.004463	-0.17581	0.014336	0.128824	-0.125409	-0.081385	0.11945
x4	0.169268	-0.290714	-0.102899	-0.18569	0.030353	0.009355	-0.098102	-0.032726	-0.324798	0.316224	-0.01267	-0.292703	-0.180147	0.006744	-0.175573	0.005836	0.037784	-0.241567	0.240317	0.065299	0.133285	0.118378	-0.243608	0.03811	-0.07926	0.088873	-0.01787	-0.018828	-0.038986	0.027712	0.042648	0.000699	-0.029037	-0.090987	0.071348	0.044972	-0.151365	-0.040431	-0.079341	0.053397	0.164776	0.001346	-0.144349	0.078921
y4	-0.145166	0.192259	-0.241557	-0.12079	-0.204628	-0.117087	-0.083698	-0.184987	0.078105	0.220196	0.119853	-0.116646	-0.22567	-0.00763	-0.041139	-0.035965	-0.053966	-0.033378	0.00127	0.036454	0.143276	0.104298	0.203723	0.128778	-0.049438	0.082866	0.008635	0.252004	-0.148326	-0.072309	0.050135	0.021633	0.09349	0.010321	0.105377	0.16128	0.253664	0.047385	0.030279	-0.199869	-0.254392	0.203965	0.046761	-0.194726
x5	0.147321	-0.1377	-0.159132	-0.041587	-0.052043	0.261018	0.203557	-0.037259	-0.283745	-0.179494	-0.297279	0.073281	0.000264	0.061757	0.168976	-0.071113	0.185837	0.189855	-0.226108	-0.167888	0.006381	0.081803	0.121631	0.139094	0.116608	-0.074058	-0.002433	0.06107	-0.091123	0.051268	0.082437	0.139784	0.023487	0.107947	0.027209	-0.114063	0.13008	0.143939	-0.034936	-0.135629	-0.1344	0.073049	0.026554	-0.178383
y5	-0.17149	-0.076673	-0.155656	-0.320256	0.133143	-0.034253	-0.128701	-0.126671	-0.14539	-0.059488	0.08892	0.267317	0.243444	0.088312	0.248752	0.029546	0.151819	0.112293	0.026321	-0.111949	0.105022	0.005942	-0.0624	-0.25246	-0.117596	-0.004702	0.244381	-0.091661	0.249669	-0.121237	-0.114412	0.001969	0.0419	0.000519	0.126446	0.009569	-0.0038	0.001549	0.046993	0.207715	0.002859	-0.037934	0.013822	0.057371
x6	0.117165	-0.079414	-0.098977	0.204886	-0.308707	-0.071514	0.074505	-0.358459	0.047343	0.083166	0.162188	0.08957	0.014461	0.099803	0.204644	-0.141246	-0.344531	0.130847	0.09972	0.175752	-0.123561	0.035509	0.163937	-0.273919	-0.056497	0.089975	0.195642	-0.050353	-0.056584	-0.013992	0.063026	-0.116025	0.004729	-0.060641	-0.002433	0.02266	-0.103798	-0.125733	0.055928	0.087547	-0.041961	-0.138997	0.038335	-0.047144
y6	0.019344	-0.031446	-0.140134	-0.1604	0.095438	0.217763	0.126801	0.059142	0.144116	-0.262537	0.146031	-0.071742	0.066637	0.151556	-0.080464	-0.023586	-0.062794	-0.065092	0.005627	0.079911	-0.201534	-0.093329	0.179849	0.193397	-0.123555	0.252594	-0.267192	0.058575	-0.059766	0.073885	-0.199711	-0.166066	-0.15248	-0.117863	-0.22797	0.047824	-0.05351	-0.15157	-0.077842	-0.015519	-0.064134	-0.20079	0.162902	0.155367
x7	-0.03056	0.151827	0.020332	0.098829	-0.203085	0.06621	-0.097977	-0.039141	0.003622	0.08322	0.155843	0.033809	0.213598	-0.184466	0.07662	0.401808	0.189421	-0.005048	-0.072973	0.016082	0.091306	-0.032963	-0.022925	-0.019813	0.007114	0.115563	-0.22437	0.150654	0.315456	0.145197	0.022499	-0.005486	-0.163165	-0.087474	0.195749	0.118885	0.009884	0.0743	0.118039	-0.212588	-0.156729	-0.030441	-0.088792	0.298206
y7	0.019616	-0.014752	0.024624	0.032406	0.026219	-0.087502	0.058882	0.037495	0.146735	0.05829	0.067494	-0.196229	0.116885	0.045245	-0.081685	-0.083458	-0.03876	0.171026	0.009028	0.022655	-0.196458	-0.015169	-0.139277	-0.119677	-0.007548	-0.343147	-0.012758	-0.140348	-0.10222	0.069628	-0.057228	0.124729	-0.19279	0.04069	-0.164705	0.2451	-0.118634	0.436541	0.374651	-0.128373	-0.005283	0.052546	-0.155351	-0.022552
x8	-0.15314	0.155975	0.07664	-0.004324	-0.100642	0.059706	-0.020597	-0.117399	-0.020862	0.038598	0.151386	-0.023394	0.12653	-0.092221	0.034325	0.016836	0.100633	-0.079513	0.098046	0.061301	0.065826	0.167071	0.231172	0.218169	-0.075709	-0.505115	-0.042746	-0.166216	0.024046	-0.217188	-0.169703	-0.015726	0.028583	0.131216	-0.223682	0.121374	0.138948	-0.06657	-0.31288	0.054391	0.246586	0.029558	0.017665	0.073771
y8	0.031617	-0.102687	0.121459	0.080285	-0.068085	-0.096702	0.118832	0.049973	0.054898	0.0462	0.048502	-0.029867	0.139074	0.02663	-0.157607	0.116407	-0.108159	0.118039	0.183331	-0.133619	-0.054196	0.123849	-0.102059	0.156181	0.062159	-0.244496	0.045281	0.029814	-0.169076	-0.00645	0.077025	-0.122958	0.00251	0.035427	0.300983	-0.446984	0.210551	-0.198267	0.191568	0.02712	-0.04574	0.057224	0.2361	0.295863
x9	-0.080753	0.114761	0.14134	0.018944	-0.178345	0.026425	0.090544	0.023035	0.086927	0.013376	0.075931	-0.025458	0.018987	0.058929	0.14881	-0.041271	0.271827	-0.104428	0.085546	-0.147242	-0.11526	-0.168189	-0.323211	-0.004593	-0.349388	0.265973	-0.047067	-0.005683	-0.178366	-0.165629	-0.230664	0.026956	0.05542	0.021617	-0.098464	-0.130727	0.040463	0.000828	0.157993	0.107825	0.037352	0.360066	0.118309	-0.168436
y9	0.096611	-0.027087	0.008519	0.182414	-0.103406	0.038093	0.03953	0.120252	0.136364	0.008713	0.082087	-0.132477	0.210367	-0.09521	-0.325744	0.149608	-0.125525	0.029724	-0.15292	-0.123459	0.072863	0.025141	0.082705	0.04763	0.07238	0.227538	-0.037089	-0.269188	0.175604	-0.043955	-0.001248	0.035952	0.195731	0.172584	0.196093	0.089446	-0.060001	0.115216	-0.177396	0.375407	-0.024454	0.074172	0.005553	-0.302668
x10	-0.276416	-0.297845	-0.205027	0.088197	0.027564	-0.188648	0.074417	0.043177	-0.030104	0.156672	-0.079526	-0.117671	0.092734	0.03043	0.059221	-0.060602	0.199989	-0.063216	-0.226461	0.202364	-0.08601	0.075037	0.04467	0.200937	0.042906	0.119679	0.138064	-0.111048	-0.012465	0.113296	0.064772	-0.092098	-0.287549	0.126194	0.016188	0.106844	0.036499	0.126955	0.044762	0.182445	-0.002441	-0.019477	0.337554	0.098575
y10	0.162226	0.144539	-0.302095	0.177588	0.262321	-0.227941	-0.08893	0.173394	-0.015538	-0.040621	0.05394	0.052611	-0.093779	0.054211	-0.020374	-0.099121	0.096049	-0.148034	0.041565	-0.04263	-0.003075	0.04473	-0.076083	0.128631	-0.079178	-0.055499	0.119333	-0.148244	0.150871	-0.118155	-0.005893	0.03038	-0.082484	0.076222	-0.137309	-0.025339	0.168048	-0.232401	0.097279	0.062133	-0.417014	-0.0644	-0.257994	0.008684
x11	-0.231788	-0.330843	-0.09484	-0.040654	-0.087018	-0.13975	0.0457	0.078162	0.097408	-0.099028	0.185561	-0.009939	0.036763	0.099822	-0.100378	0.020672	0.223262	0.184543	0.165888	-0.095694	-0.106435	0.217953	0.151295	-0.044044	0.094751	0.033826	-0.216873	0.086345	-0.068963	-0.118626	-0.073375	0.072877	0.150041	0.017688	0.024806	-0.189169	-0.249595	-0.042284	-0.041637	-0.119384	-0.069818	-0.116795	-0.379153	-0.106357
y11	0.161045	0.10126	-0.25281	0.163388	0.174974	-0.232218	-0.201165	0.111068	0.065442	-0.103067	0.107513	0.139082	0.002073	0.160163	-0.054561	-0.066985	0.078003	0.11125	-0.023767	-0.147867	0.195737	0.060015	0.015188	-0.043235	-0.108139	0.000294	-0.03916	0.241266	-0.162888	0.030374	-0.022669	-0.062323	0.032977	-0.10012	0.14382	0.04653	-0.106811	0.231993	-0.151646	-0.110642	0.416572	-0.004579	0.236582	0.028507
x12	-0.095543	0.097384	0.184047	-0.007464	0.340242	0.083816	0.21481	0.312932	-0.04348	0.304931	0.076282	-0.076865	0.158562	-0.02644	0.299841	-0.012692	-0.317148	0.208684	0.090087	-0.142555	0.102888	0.110696	-0.028471	0.188928	0.06566	0.143503	0.204451	0.172233	-0.04231	0.002479	-0.156851	-0.059915	0.063563	-0.052683	-0.003663	0.151412	-0.043011	0.000295	-0.064677	-0.077087	-0.067469	-0.055349	-0.066796	-0.045074
y12	0.014193	-0.075324	0.069077	0.010235	0.12102	0.059593	0.147977	0.012688	0.060342	-0.146475	0.362541	-0.078208	-0.131585	-0.14621	0.020619	0.00548	0.059328	-0.006468	-0.228862	0.421811	0.016518	0.118948	-0.086217	-0.101114	0.099107	0.111184	0.274916	0.02904	0.065684	0.170008	-0.099686	0.344342	0.109142	0.018269	-0.038854	-0.200295	0.143751	-0.078115	-0.063529	-0.153913	0.197788	0.151364	-0.056601	0.057786
x13	0.097829	-0.090371	-0.033138	-0.022256	-0.169675	0.088981	-0.036206	-0.100443	0.238415	-0.12806	-0.110175	-0.007309	0.337973	0.161335	-0.123122	-0.176085	-0.135128	-0.091087	-0.12977	0.052443	0.216179	-0.020696	-0.324752	0.172434	0.029853	-0.06412	0.086929	0.309584	0.057328	-0.177454	0.148148	0.216924	0.058177	-0.243679	-0.160317	0.040355	0.113632	0.03996	-0.036542	0.135106	-0.031628	-0.10802	-0.10418	0.083254
y13	-0.122149	0.015321	-0.111951	-0.092055	0.058478	0.113923	0.063844	0.060099	-0.004524	-0.052655	-0.096685	-0.132751	-0.008653	0.03016	0.098007	-0.020735	-0.088482	-0.007796	-0.05511	0.034183	-0.148152	-0.102671	-0.074867	-0.087511	-0.034233	-0.176969	-0.155627	0.216111	0.058314	-0.06151	0.245813	0.174304	0.203415	0.320347	0.152211	0.309236	-0.303574	-0.389223	0.077051	0.043507	0.041729	0.179525	0.114129	0.114315
x14	0.11051	-0.098723	-0.101889	0.064491	-0.00966	0.146528	0.010387	-0.012571	-0.105297	0.130186	-0.118472	0.089208	-0.116182	-0.104822	-0.328781	0.01781	-0.192778	0.234405	-0.233048	-0.000195	0.182791	-0.140688	0.048897	-0.088538	-0.400949	-0.110071	0.011798	0.077799	0.1086	0.006297	-0.393254	-0.020365	-0.113461	0.208629	-0.037002	-0.111129	-0.039985	-0.113815	0.108526	-0.091376	0.008282	-0.023769	-0.015654	0.021272
y14	-0.206243	0.011234	-0.246074	-0.114671	-0.088134	0.178253	-0.080118	0.176454	-0.111225	-0.095764	-0.147726	-0.138502	-0.162988	-0.20558	-0.000394	0.316721	-0.18941	0.050137	0.015153	-0.017967	0.024048	0.040263	0.056148	-0.170669	0.187566	0.03944	0.036693	-0.01377	-0.07337	-0.276809	-0.013717	-0.081768	0.062032	-0.252593	-0.262466	-0.08623	0.117938	0.126678	0.238505	0.164247	0.121355	-0.00739	0.036994	0.059503
x15	0.198138	-0.106933	0.034366	0.020224	-0.064921	0.16838	-0.072907	-0.025962	0.022952	-0.123021	0.274692	0.153771	-0.252569	-0.175021	0.02827	-0.167442	0.011988	0.053133	-0.087228	-0.38227	-0.002434	0.208812	-0.117302	0.071841	0.065284	0.069705	-0.033338	-0.272945	-0.028805	0.112857	0.144087	-0.112228	0.181117	-0.013475	-0.10979	0.292485	0.058972	-0.051416	0.151979	-0.032077	0.031593	0.030853	0.06685	0.230974
y15	-0.174942	-0.08494	-0.018406	-0.142626	-0.080042	0.119049	0.091433	0.056571	0.033529	0.013203	-0.046886	-0.040804	0.075406	0.148948	-0.081745	-0.038647	-0.085437	-0.10784	0.163251	-0.100888	0.124519	-0.194669	-0.033614	-0.257728	-0.150311	-0.037204	0.096949	-0.188354	-0.048772	0.333859	0.123986	-0.110849	0.151219	0.081139	-0.091867	-0.046783	0.122826	0.208886	-0.380495	-0.188778	-0.236882	0.088151	-0.026089	0.194061
x16	0.210648	0.03184	0.02078	0.032001	0.092411	0.069708	-0.038787	0.038974	0.057059	-0.085399	0.024489	0.082948	-0.092507	0.055151	0.088692	0.12985	-0.048649	-0.081978	0.310696	0.178594	0.202309	-0.057167	0.200545	0.157813	0.009892	-0.014414	0.057488	-0.124189	0.149143	-0.140544	0.132363	0.199009	0.020406	0.028823	-0.109922	-0.201984	-0.417018	0.230545	0.080354	-0.063618	-0.191089	0.191545	0.286462	0.048507
y16	0.123946	-0.062394	0.14161	-0.18331	-0.026825	-0.266649	-0.212674	-0.160909	-0.274184	-0.108338	-0.009645	-0.044916	0.211281	-0.255673	0.11409	-0.201069	-0.28675	-0.297029	-0.156642	-0.141594	-0.214386	-0.026062	0.142249	0.122582	0.070866	0.056524	-0.083351	0.080278	-0.006542	0.014136	-0.221363	0.03024	0.019018	0.045274	0.03083	-0.146731	-0.105935	0.149443	0.001244	-0.040289	-0.044225	0.140311	-0.070779	0.090281
x17	-0.123096	0.034519	-0.041415	0.079186	0.022407	-0.061681	0.11641	0.086211	-0.162869	-0.363583	0.145204	-0.057723	-0.073482	-0.004653	0.109937	-0.063961	-0.206703	-0.025858	0.04007	0.093193	0.157576	-0.004107	-0.135918	-0.033434	-0.015698	-0.210137	-0.218943	0.04404	0.174472	0.210907	0.119454	-0.309665	-0.250202	-0.165592	0.105241	-0.057471	0.032434	-0.033563	-0.027055	0.133641	0.030538	0.275171	-0.109853	-0.307711
y17	0.119607	-0.035133	0.134358	-0.082269	0.094601	0.024543	0.030896	-0.080415	-0.09395	0.206442	0.109465	0.015368	-0.005216	-0.084946	0.016249	-0.132085	0.030574	0.080203	0.192599	0.021407	-0.039843	0.077048	-0.145261	-0.176685	0.068418	0.035216	-0.373049	0.152909	0.27209	-0.04312	0.136688	0.070555	-0.050899	0.208814	-0.206713	-0.110852	0.255529	0.102509	-0.015255	0.015162	-0.002768	-0.303791	0.297219	-0.252128
x18	-0.006206	0.115059	-0.043438	-0.108964	-0.063954	-0.119002	-0.048277	0.07856	-0.070623	0.030343	-0.079606	0.247053	-0.110708	0.07336	-0.188779	-0.137024	-0.044776	0.322718	0.275558	0.13072	-0.253091	-0.356736	0.051181	0.182623	0.238601	0.163602	0.00313	0.013242	0.163295	0.04662	0.001252	0.080271	-0.002622	0.061599	0.033027	0.084127	0.218373	0.058914	-0.054051	0.113241	0.19755	0.198235	-0.161837	0.172817
y18	0.003621	-0.014217	0.107375	0.060473	-0.098274	0.131024	-0.047164	0.028975	-0.05542	-0.097756	0.118682	0.092734	-0.224422	-0.292323	0.064424	-0.020735	0.175719	0.048181	0.008993	0.208716	-0.050206	-0.261168	-0.197202	0.16644	-0.008595	-0.143877	0.158893	0.193377	-0.220927	-0.092364	-0.012594	-0.248537	0.084038	0.114179	0.168798	0.026048	-0.16692	0.216928	-0.145256	0.179494	-0.191609	-0.316443	-0.075019	-0.012778
x19	-0.049312	0.160441	0.037682	-0.213461	0.007844	-0.357671	-0.019142	0.07398	-0.147522	-0.03618	-0.051893	0.091924	0.214672	-0.172354	-0.129966	0.099725	-0.00676	0.147205	-0.176248	0.206812	0.066526	-0.122814	-0.117628	0.07957	-0.11021	0.04773	-0.050835	-0.261035	-0.18354	0.033401	0.268841	-0.072941	0.253453	-0.077936	-0.169045	-0.027631	-0.078812	-0.175171	0.065006	-0.253444	0.013826	-0.168928	0.09582	-0.169946
y19	-0.061106	0.022954	0.168283	0.250063	-0.095685	-0.002364	0.105969	0.129706	-0.133268	-0.21016	-0.338849	-0.016349	0.111956	-0.285073	-0.06981	-0.289958	0.153186	-0.02605	0.342123	0.100276	0.114252	0.172313	0.191207	-0.118361	-0.193954	0.125263	0.034703	-0.010639	-0.018791	0.051653	-0.054109	0.174204	-0.000688	-0.182885	0.123782	0.208529	0.059859	-0.080073	0.093241	-0.024354	0.008547	-0.092044	0.027341	0.044706
x20	0.07869	0.080059	0.211056	-0.319201	-0.234907	-0.24016	0.195105	0.405961	0.181729	0.054232	-0.09645	0.195801	-0.268109	0.122805	-0.029994	-0.070577	0.003942	-0.250088	-0.206382	0.014616	0.019577	0.163913	0.096433	-0.220848	0.068919	-0.113293	0.005482	0.084927	0.120649	-0.020476	-0.108486	-0.035264	-0.00548	-0.010441	0.070801	0.032108	-0.035746	0.045498	0.013248	0.10371	-0.057025	-0.10185	0.080972	0.061428
y20	-0.122094	-0.028219	0.154177	0.352487	-0.089657	0.229662	-0.355312	0.214062	-0.273875	0.229178	-0.008057	0.237744	0.064684	0.3784	0.011278	-0.050921	-0.002818	-0.117218	-0.160728	0.205632	-0.098376	0.077628	-0.00239	-0.025024	0.106651	-0.030601	-0.127502	-0.017096	-0.039006	0.047613	-0.039451	-0.075777	0.178332	-0.083047	-0.108515	-0.040889	-0.028025	-0.048822	0.054912	-0.049451	-0.029578	0.080288	-0.022974	-0.039795
x21	-0.326807	0.088553	-0.018983	0.025014	0.413943	0.126634	0.05813	-0.345001	0.212292	0.078817	-0.129216	0.341976	-0.044189	-0.178245	-0.262665	-0.120167	-0.049231	-0.187762	-0.007778	0.02421	0.030535	0.099086	-0.091649	-0.084403	0.19534	0.007179	-0.141616	-0.026821	-0.133302	0.040795	-0.078355	-0.013832	0.028682	-0.057285	0.094434	-0.048374	-0.094125	0.052686	0.062326	0.057924	-0.095455	0.069787	0.021036	-0.00742
y21	-0.047246	-0.178435	0.126261	0.144446	0.07025	-0.060543	0.103633	0.01215	0.15038	0.084035	-0.130996	0.253221	-0.062914	-0.135818	0.104221	0.153067	-0.080911	-0.119489	-0.083252	-0.091846	-0.076978	0.031092	0.11118	0.032513	-0.280439	0.146133	0.020837	0.106247	0.006515	-0.18866	0.433332	-0.088884	-0.206266	0.146972	-0.179133	-0.071127	0.02892	0.055311	-0.092501	-0.065004	0.229597	0.092016	-0.293276	0.053329
x22	-0.152667	0.199916	0.234293	-0.032744	0.147068	0.120639	-0.127531	-0.067803	-0.086	-0.009571	0.171757	-0.279021	-0.04949	0.12675	-0.209071	-0.150116	0.157281	-0.053323	-0.103402	-0.225936	-0.030813	-0.183592	0.352061	-0.028282	-0.091503	-0.020143	0.244621	0.14244	0.08947	0.122528	0.283912	0.001912	0.008477	-0.062678	-0.010266	-0.159017	-0.023741	0.00125	0.226083	0.140575	0.079209	-0.163666	-0.041718	-0.044258
y22	-0.019462	-0.109034	0.177981	0.143903	-0.016543	-0.153827	0.16056	-0.17434	-0.006115	-0.047263	-0.06549	-0.152559	-0.061484	0.139395	0.031325	-0.082418	0.126314	-0.03517	-0.0496	-0.084698	0.41418	-0.324903	0.007292	-0.0544	0.419146	0.095356	-0.005412	-0.063773	0.056941	-0.242937	-0.140363	-0.230824	-0.047148	0.118765	-0.092252	0.080289	-0.040954	-0.145699	0.074267	-0.219559	0.080867	0.002555	-0.01895	0.057216
x23	0.049058	0.195004	0.244539	-0.035045	0.11506	0.001345	-0.253851	-0.13807	-0.020415	-0.299764	-0.196896	-0.215866	-0.055296	0.20462	-0.11543	0.145451	-0.032592	0.167902	-0.01609	0.111023	-0.173892	0.357827	-0.154474	-0.152717	-0.009238	0.169593	0.123526	8.1e-05	-0.023401	-0.196671	-0.005531	-0.172541	-0.134535	0.22243	0.056335	0.077051	0.042343	0.044773	-0.177476	-0.101667	-0.113294	0.034611	0.013065	0.070882
y23	-0.113711	-0.142417	0.237291	0.098586	0.040275	-0.253073	0.071564	-0.273493	-0.072832	-0.063683	-0.123194	0.044546	-0.304398	0.184878	0.020812	0.385376	-0.049936	0.078317	-0.005481	-0.157259	-0.073481	-0.025724	-0.062252	0.198548	-0.109904	-0.097305	0.000336	0.029765	0.099462	0.222842	-0.125936	0.249756	0.101416	-0.262995	-0.099647	0.160393	-0.011421	-0.031047	-0.080123	0.126074	-0.070728	-0.090641	0.090559	-0.072084
x24	-0.009337	0.111549	0.000103	0.051307	0.050499	-0.004371	-0.078933	0.045873	-0.032796	-0.060933	0.055457	-0.029153	-0.060398	0.124415	0.226874	0.108677	-0.168274	-0.104134	-0.032194	-0.010938	0.179837	-0.163559	0.045177	-0.11243	0.016059	0.057174	-0.256291	-0.205037	-0.424547	0.012295	0.005198	0.396099	-0.163624	0.188054	0.196688	-0.029867	0.187823	0.007316	-0.003787	0.158541	0.051998	-0.264862	-0.122836	0.094961
y24	0.187231	-0.041354	0.15514	-0.161191	0.0399	0.078834	-0.092052	0.016314	0.044216	0.202768	0.054499	0.025374	0.032587	-0.101089	-0.037774	-0.051607	0.163939	0.251206	-0.132977	-0.025422	-0.011834	-0.086734	0.100106	-0.145644	0.084658	-0.073718	-0.036994	-0.08978	-0.19789	-0.123928	0.096755	0.105692	-0.394988	-0.37918	0.02588	0.035244	-0.091904	-0.222564	-0.265747	0.088844	-0.171633	0.240411	0.040858	-0.04662

## Sheet: Fig6G
	Mandible Length in mm				Ramus area in mm2				Molar Alveolus length in mm				Angular process area in mm2				Condylar process area in mm2
	Wildtype-PBS	Wildtype-3NP	Tcof1+/--PBS	Tcof1+/--3NP	Wildtype-PBS	Wildtype-3NP	Tcof1+/--PBS	Tcof1+/--3NP	Wildtype-PBS	Wildtype-3NP	Tcof1+/--PBS	Tcof1+/--3NP	Wildtype-PBS	Wildtype-3NP	Tcof1+/--PBS	Tcof1+/--3NP	Wildtype-PBS	Wildtype-3NP	Tcof1+/--PBS	Tcof1+/--3NP
	4.99	4.544	4.416	4.199	2.179	1.738	1.703	1.562	1.13	1.048	0.914	0.961	0.356	0.247	0.331	0.247	0.674	0.544	0.446	0.422
	4.929	5.084	4.665	4.363	2.145	2.1	1.911	1.861	1.267	1.131	0.902	0.867	0.409	0.36	0.325	0.31	0.574	0.596	0.485	0.384
	5.252	4.707	5.028	4.101	2.488	2.197	2.306	1.468	1.282	1.139	1.115	0.713	0.428	0.45	0.409	0.22	0.752	0.57	0.648	0.344
	5.169	4.631	5.032	4.384	2.324	1.945	2.455	1.792	1.244	1.097	1.16	0.979	0.462	0.367	0.449	0.328	0.72	0.543	0.684	0.402
	5.142	4.45	4.715	3.814	2.435	1.877	2.046	1.138	1.258	0.985	1.202	0.842	0.431	0.394	0.278	0.171	0.754	0.484	0.589	0.259
	5.088	4.29	4.611	3.472	2.366	1.587	1.984	1.768	1.256	0.998	1.088	0.79	0.402	0.224	0.326	0.266	0.637	0.471	0.399	0.348
	4.543	4.368	4.777	4.313	2.013	1.731	2.12	1.614	1.045	1.018	1.256	1.004	0.414	0.246	0.365	0.285	0.52	0.503	0.52	0.318
	4.613	4.429	4.207	4.159	2.017	1.827	1.642	1.559	1.118	1.036	1.06	0.843	0.307	0.362	0.295	0.272	0.529	0.572	0.356	0.298
	4.944	4.807		4.358	2.207	1.826		1.747	1.181	1.041		0.939	0.373	0.338		0.347	0.702	0.49		0.377
	5.057	4.756		4.33	2.325	2.009		1.719	1.19	1.137		0.88	0.43	0.34		0.252	0.698	0.664		0.38
		4.678				2.082				1.109				0.371				0.55
		4.925				2.295				1.191				0.379				0.7
		4.957				2.096				1.149				0.327				0.687
		4.638				2.085				1.192				0.382				0.654
		4.55				1.884				1.109				0.339				0.513
Mean	4.9727	4.65427	4.68138	4.1493	2.2499	1.95193	2.02087	1.6228	1.1971	1.092	1.08713	0.8818	0.4012	0.341733	0.34725	0.2698	0.656	0.5694	0.515875	0.3532
SD	0.23158	0.226397	0.281333	0.294357	0.164587	0.194167	0.277293	0.210283	0.0786518	0.0669979	0.126932	0.090773	0.0448077	0.0609127	0.0575915	0.0519525	0.0874516	0.0757324	0.117195	0.0501327
	t-test				t-test				t-test				t-test				t-test
	p value	0.003			p value	0.0005			p value	0.0029			p value	0.01			p value	0.0201
	p val summary	**			p val summary	***			p val summary	**			p val summary	*			p val summary	*
	Welch-corrected t, df	t=3.398, df=19.13			Welch-corrected t, df	t=4.123, df=21.53			Welch-corrected t, df	t=3.469, df=17.22			Welch-corrected t, df	t=2.809, df=22.69			Welch-corrected t, df	t=2.557, df=17.45
	95% CI	-0.5145 to -0.1224			95% CI	-0.4480 to -0.1479			95% CI	-0.1690 to -0.04124			95% CI	-0.1033 to -0.01564			95% CI	-0.1579 to -0.01528
	R squared	0.3764			R squared	0.4412			R squared	0.4113			R squared	0.258			R squared	0.2726
	F, DFn, Dfd	1.046, 9, 14			F, DFn, Dfd	1.392, 14, 9			F, DFn, Dfd	1.378, 9, 14			F, DFn, Dfd	1.848, 14, 9			F, DFn, Dfd	1.333, 9, 14
		t-test				t-test				t-test				t-test				t-test
		p value	0.8182			p value	0.5443			p value	0.9215			p value	0.8331			p value	0.2693
		p val summary	ns			p val summary	ns			p val summary	ns			p val summary	ns			p val summary	ns
		Welch-corrected t, df	t=0.2350, df=11.96			Welch-corrected t, df	t=0.6261, df=10.77			Welch-corrected t, df	t=0.1014, df=9.134			Welch-corrected t, df	t=0.2144, df=15.15			Welch-corrected t, df	t=1.168, df=10.21
		95% CI	-0.2244 to 0.2786			95% CI	-0.1740 to 0.3119			95% CI	-0.1134 to 0.1037			95% CI	-0.04928 to 0.06031			95% CI	-0.1553 to 0.04828
		R squared	0.004596			R squared	0.03511			R squared	0.001124			R squared	0.003026			R squared	0.1179
		F, DFn, Dfd	1.544, 7, 14			F, DFn, Dfd	2.040, 7, 14			F, DFn, Dfd	3.589, 7, 14			F, DFn, Dfd	1.119, 14, 7			F, DFn, Dfd	2.395, 7, 14
			t-test				t-test				t-test				t-test				t-test
			p value	0.0013			p value	0.0052			p value	0.0022			p value	0.0101			p value	0.0051
			p val summary	**			p val summary	**			p val summary	**			p val summary	*			p val summary	**
			Welch-corrected t, df	t=3.906, df=15.43			Welch-corrected t, df	t=3.360, df=12.81			Welch-corrected t, df	t=3.854, df=12.30			Welch-corrected t, df	t=2.960, df=14.35			Welch-corrected t, df	t=3.667, df=9.049
			95% CI	-0.8217 to -0.2424			95% CI	-0.6544 to -0.1418			95% CI	-0.3211 to -0.08957			95% CI	-0.1334 to -0.02146			95% CI	-0.2630 to -0.06240
			R squared	0.4972			R squared	0.4684			R squared	0.5471			R squared	0.3791			R squared	0.5977
			F, DFn, Dfd	1.095, 9, 7			F, DFn, Dfd	1.739, 7, 9			F, DFn, Dfd	1.955, 7, 9			F, DFn, Dfd	1.229, 7, 9			F, DFn, Dfd	5.465, 7, 9

[truncated: 7 more sheets: Fig7I, Fig7N, Fig8I, Fig9G, FigS4-REVISION, FigS7-REVISION, FigS8-REVISION]
